# Supplementary material for: A Quantum Vaccinomics Approach for the Design and Production of MSP4 Chimeric Antigen for the Control of Anaplasma phagocytophilum Infections
Source: Vaccines (Basel). 2022 Nov 24;10(12):1995. doi: 10.3390/vaccines10121995 (PMC9784196; doi:10.3390/vaccines10121995)
Supplement: Supplementary file 1 [file vaccines-10-01995-s001.zip]

Archive with 1 entries (1 files):
- vaccines-1997461-supplementary.pptx
